# Supplementary material for: miR-331-3p is involved in glucocorticoid resistance reversion by rapamycin through suppression of the MAPK signaling pathway
Source: Cancer Chemother Pharmacol. 2020 Aug 10;86(3):361–74. doi: 10.1007/s00280-020-04122-z (PMC7479018; doi:10.1007/s00280-020-04122-z)
Supplement: Supplementary file 5 — Supplementary Online Resource Table 4 (XLS 107 kb) [file 280_2020_4122_MOESM5_ESM.xls]

## Sheet: mirDIP_E_2020_03_06_10_32_37.cs
Generated at: 2020/03/06 10:32:37
mirDIP version: 4.1.11.1.
Database version: 4.1.0.3
Gene Symbol -
Micro RNA - hsa-miR-331-3p
Minimum Score - Very High
Results (320)
Gene Symbol	Uniprot	Pseudogene	MicroRNA	Integrated Score	Number of Sources	Score Class	Sources
ZNF513	Q8N8E2		hsa-miR-331-3p	0.749227664726618	16	Very High	BCmicrO|BiTargeting|DIANA|ElMMo3|MAMI|MirAncesTar|mirbase|miRDB|MirMAP|MirTar|Mirza-G|PACCMIT|RepTar|RNAhybrid|TargetRank|TargetScan
RIC8B	Q9NVN3		hsa-miR-331-3p	0.749227664726618	16	Very High	BCmicrO|BiTargeting|CoMeTa|ElMMo3|MAMI|MirAncesTar|mirbase|miRDB|MirMAP|MirTar|Mirza-G|PACCMIT|RepTar|RNAhybrid|TargetRank|TargetScan
NRP2	O60462		hsa-miR-331-3p	0.749227664726618	18	Very High	BCmicrO|CoMeTa|ElMMo3|MBStar|MirAncesTar|miRDB|MirMAP|MirSNP|MirTar|Mirza-G|MultiMiTar|PACCMIT|PITA|RepTar|RNAhybrid|TargetRank|TargetScan|TargetSpy
B4GALT2	O60909		hsa-miR-331-3p	0.749227664726618	14	Very High	BCmicrO|CoMeTa|ElMMo3|MAMI|MirAncesTar|miRDB|MirMAP|MirSNP|MirTar|RepTar|RNA22|RNAhybrid|TargetRank|TargetScan
RARG	P13631		hsa-miR-331-3p	0.749227664726618	17	Very High	BCmicrO|BiTargeting|CoMeTa|DIANA|ElMMo3|MAMI|MirAncesTar|mirbase|miRDB|MirMAP|miRTar2GO|Mirza-G|PACCMIT|RepTar|RNAhybrid|TargetRank|TargetScan
SNX17	Q15036		hsa-miR-331-3p	0.749227664726618	15	Very High	BCmicrO|CoMeTa|Cupid|ElMMo3|MAMI|MirAncesTar|mirbase|miRDB|MirMAP|MirTar|Mirza-G|PACCMIT|RepTar|RNAhybrid|TargetScan
PABPN1	Q86U42		hsa-miR-331-3p	0.749227664726618	16	Very High	BCmicrO|BiTargeting|CoMeTa|ElMMo3|MirAncesTar|mirbase|miRDB|MirMAP|miRTar2GO|Mirza-G|PACCMIT|RepTar|RNAhybrid|TargetRank|TargetScan|TargetSpy
SEC61A1	P61619		hsa-miR-331-3p	0.749227664726618	12	Very High	BCmicrO|CoMeTa|ElMMo3|MAMI|MirAncesTar|miRDB|MirMAP|miRTar2GO|RepTar|RNAhybrid|TargetRank|TargetScan
DUSP5	Q16690		hsa-miR-331-3p	0.749227664726618	16	Very High	BCmicrO|CoMeTa|DIANA|ElMMo3|MBStar|MirAncesTar|miRDB|MirMAP|miRTar2GO|Mirza-G|PACCMIT|RepTar|RNAhybrid|TargetRank|TargetScan|TargetSpy
VCP	P55072		hsa-miR-331-3p	0.749227664726618	18	Very High	BCmicrO|BiTargeting|CoMeTa|ElMMo3|MBStar|MAMI|MirAncesTar|mirbase|miRDB|MirMAP|miRTar2GO|Mirza-G|PACCMIT|PITA|RepTar|RNAhybrid|TargetRank|TargetScan
ADGRL3	Q9HAR2		hsa-miR-331-3p	0.749227664726618	15	Very High	BCmicrO|BiTargeting|CoMeTa|ElMMo3|MAMI|MirAncesTar|mirbase|miRDB|MirMAP|Mirza-G|PACCMIT|RepTar|RNAhybrid|TargetRank|TargetScan
NLN	Q9BYT8		hsa-miR-331-3p	0.749227664726618	16	Very High	BCmicrO|BiTargeting|DIANA|ElMMo3|MBStar|MAMI|MirAncesTar|miRDB|MirMAP|MirSNP|MirTar|miRTar2GO|Mirza-G|RepTar|RNAhybrid|TargetScan
CBX7	O95931		hsa-miR-331-3p	0.749227664726618	14	Very High	BCmicrO|BiTargeting|CoMeTa|ElMMo3|MAMI|MirAncesTar|miRDB|MirMAP|MirSNP|miRTar2GO|RepTar|RNAhybrid|TargetRank|TargetScan
DAG1	Q14118		hsa-miR-331-3p	0.749227664726618	15	Very High	BCmicrO|BiTargeting|CoMeTa|ElMMo3|MBStar|MAMI|MirAncesTar|miRDB|MirMAP|MirTar|miRTar2GO|PACCMIT|RepTar|RNAhybrid|TargetRank
PHC2	Q8IXK0		hsa-miR-331-3p	0.749227664726618	15	Very High	BCmicrO|CoMeTa|DIANA|ElMMo3|MirAncesTar|miRDB|MirMAP|MirTar|miRTar2GO|Mirza-G|PACCMIT|RNA22|RNAhybrid|TargetRank|TargetScan
FNDC4	Q9H6D8		hsa-miR-331-3p	0.749227664726618	13	Very High	BCmicrO|CoMeTa|ElMMo3|MAMI|MirAncesTar|mirbase|miRDB|MirMAP|PACCMIT|PITA|RepTar|TargetRank|TargetScan
ARPP21	Q9UBL0		hsa-miR-331-3p	0.749227664726618	15	Very High	BCmicrO|BiTargeting|CoMeTa|Cupid|DIANA|ElMMo3|MBStar|MirAncesTar|miRDB|MirMAP|Mirza-G|RepTar|RNAhybrid|TargetRank|TargetScan
ZC3H12B	Q5HYM0		hsa-miR-331-3p	0.749227664726618	16	Very High	BCmicrO|BiTargeting|DIANA|ElMMo3|MBStar|MirAncesTar|miRDB|MirMAP|MirSNP|MirTar|Mirza-G|MultiMiTar|PITA|RepTar|TargetRank|TargetScan
WDR55	Q9H6Y2		hsa-miR-331-3p	0.749227664726618	14	Very High	BCmicrO|BiTargeting|CoMeTa|ElMMo3|MirAncesTar|miRDB|MirMAP|MirTar|Mirza-G|RepTar|RNAhybrid|TargetRank|TargetScan|TargetSpy
SNTB2	Q13425		hsa-miR-331-3p	0.749227664726618	16	Very High	BCmicrO|BiTargeting|CoMeTa|ElMMo3|MBStar|MirAncesTar|miRDB|MirMAP|miRTar2GO|Mirza-G|PITA|RepTar|RNAhybrid|TargetRank|TargetScan|TargetSpy
CPLX2	Q6PUV4		hsa-miR-331-3p	0.749227664726618	17	Very High	BCmicrO|BiTargeting|CoMeTa|ElMMo3|MBStar|MirAncesTar|miRDB|MirMAP|MirTar|Mirza-G|MultiMiTar|PACCMIT|PITA|RepTar|RNAhybrid|TargetRank|TargetScan
ADGRL1	O94910		hsa-miR-331-3p	0.749227664726618	13	Very High	BCmicrO|BiTargeting|CoMeTa|ElMMo3|MAMI|MirAncesTar|miRDB|MirMAP|MirTar|miRTar2GO|RepTar|RNAhybrid|TargetRank
ZBTB7A	O95365		hsa-miR-331-3p	0.749227664726618	12	Very High	BCmicrO|BiTargeting|CoMeTa|DIANA|ElMMo3|MAMI|MirAncesTar|miRDB|MirMAP|miRTar2GO|RepTar|TargetRank
RIMS3	Q9UJD0		hsa-miR-331-3p	0.749227664726618	15	Very High	BCmicrO|BiTargeting|CoMeTa|DIANA|ElMMo3|MAMI|MirAncesTar|miRDB|MirMAP|MirTar|miRTar2GO|RepTar|RNA22|RNAhybrid|TargetRank
MEIS2	O14770		hsa-miR-331-3p	0.749227664726618	12	Very High	BCmicrO|CoMeTa|ElMMo3|MAMI|MirAncesTar|miRDB|MirMAP|Mirza-G|PACCMIT|RepTar|RNAhybrid|TargetScan
ZNF609	O15014		hsa-miR-331-3p	0.749227664726618	13	Very High	BCmicrO|BiTargeting|CoMeTa|ElMMo3|MirAncesTar|miRDB|MirMAP|MirTar|miRTar2GO|PACCMIT|RepTar|TargetRank|TargetScan
TSPOAP1	O95153		hsa-miR-331-3p	0.749227664726618	14	Very High	BCmicrO|BiTargeting|CoMeTa|ElMMo3|MBStar|MAMI|MirAncesTar|miRDB|MirMAP|Mirza-G|PACCMIT|RepTar|RNAhybrid|TargetRank
ARHGEF37	A1IGU5		hsa-miR-331-3p	0.749227664726618	12	Very High	BCmicrO|BiTargeting|ElMMo3|MirAncesTar|MirMAP|MirTar|miRTar2GO|Mirza-G|RepTar|TargetRank|TargetScan|TargetSpy
MINK1	Q8N4C8		hsa-miR-331-3p	0.749227664726618	14	Very High	BCmicrO|BiTargeting|CoMeTa|ElMMo3|MAMI|MirAncesTar|miRDB|MirMAP|miRTar2GO|Mirza-G|PACCMIT|RepTar|RNAhybrid|TargetRank
ANKRD6	Q9Y2G4		hsa-miR-331-3p	0.749227664726618	14	Very High	BCmicrO|DIANA|ElMMo3|MBStar|MirAncesTar|miRDB|MirMAP|MirTar|miRTar2GO|Mirza-G|RepTar|RNAhybrid|TargetRank|TargetScan
TSPAN18	Q96SJ8		hsa-miR-331-3p	0.749227664726618	13	Very High	BCmicrO|BiTargeting|ElMMo3|MirAncesTar|miRDB|MirMAP|MirSNP|MirTar|PACCMIT|RepTar|RNAhybrid|TargetRank|TargetScan
SMARCD1	Q96GM5		hsa-miR-331-3p	0.749227664726618	14	Very High	BCmicrO|BiTargeting|CoMeTa|ElMMo3|MirAncesTar|miRDB|MirMAP|Mirza-G|PACCMIT|PITA|RepTar|RNAhybrid|TargetRank|TargetScan
USP2	O75604		hsa-miR-331-3p	0.749227664726618	15	Very High	BCmicrO|BiTargeting|CoMeTa|ElMMo3|MirAncesTar|miRDB|MirMAP|MirSNP|MirTar|Mirza-G|PACCMIT|RepTar|RNAhybrid|TargetRank|TargetScan
SOCS1	O15524		hsa-miR-331-3p	0.749227664726618	14	Very High	BCmicrO|CoMeTa|ElMMo3|MBStar|MirAncesTar|mirbase|miRDB|MirMAP|miRTar2GO|Mirza-G|PACCMIT|RepTar|TargetScan|TargetSpy
KSR1	Q8IVT5		hsa-miR-331-3p	0.749227664726618	13	Very High	BCmicrO|BiTargeting|CoMeTa|DIANA|ElMMo3|MirAncesTar|MirMAP|MirTar|Mirza-G|RepTar|RNAhybrid|TargetRank|TargetScan
ZNF652	Q9Y2D9		hsa-miR-331-3p	0.749227664726618	12	Very High	BCmicrO|CoMeTa|ElMMo3|MBStar|MirAncesTar|miRDB|MirMAP|MirTar|Mirza-G|RepTar|TargetRank|TargetScan
RNF122	Q9H9V4		hsa-miR-331-3p	0.749227664726618	15	Very High	BCmicrO|BiTargeting|CoMeTa|DIANA|ElMMo3|MBStar|MirAncesTar|miRDB|MirMAP|miRTar2GO|Mirza-G|RepTar|RNAhybrid|TargetScan|TargetSpy
SLC9A1	P19634		hsa-miR-331-3p	0.749227664726618	12	Very High	BCmicrO|CoMeTa|ElMMo3|MAMI|MirAncesTar|miRDB|MirMAP|MirTar|miRTar2GO|RepTar|RNAhybrid|TargetRank
SLC6A6	P31641		hsa-miR-331-3p	0.749227664726618	16	Very High	BCmicrO|BiTargeting|DIANA|ElMMo3|MBStar|MAMI|MirAncesTar|miRDB|MirMAP|miRTar2GO|Mirza-G|MultiMiTar|PITA|RepTar|RNAhybrid|TargetRank
C15orf52	Q6ZUT6		hsa-miR-331-3p	0.749227664726618	14	Very High	BCmicrO|BiTargeting|ElMMo3|MBStar|MirAncesTar|miRDB|MirMAP|MirTar|miRTar2GO|PITA|RepTar|RNAhybrid|TargetRank|TargetScan
CREBRF	Q8IUR6		hsa-miR-331-3p	0.749227664726618	13	Very High	BCmicrO|Cupid|DIANA|ElMMo3|MBStar|MirAncesTar|miRDB|MirMAP|miRTar2GO|PACCMIT|RNAhybrid|TargetScan|TargetSpy
MLLT6	P55198		hsa-miR-331-3p	0.749227664726618	13	Very High	BCmicrO|ElMMo3|MirAncesTar|MirMAP|MirTar|miRTar2GO|Mirza-G|MultiMiTar|PITA|RepTar|RNAhybrid|TargetRank|TargetScan
RAPGEF2	Q9Y4G8		hsa-miR-331-3p	0.749227664726618	15	Very High	BCmicrO|CoMeTa|Cupid|ElMMo3|MirAncesTar|miRDB|MirMAP|miRTar2GO|Mirza-G|PACCMIT|PITA|RepTar|RNAhybrid|TargetScan|TargetSpy
TAOK2	Q9UL54		hsa-miR-331-3p	0.749227664726618	15	Very High	BCmicrO|BiTargeting|CoMeTa|DIANA|ElMMo3|MAMI|MirAncesTar|mirbase|miRDB|MirMAP|miRTar2GO|Mirza-G|RepTar|RNAhybrid|TargetScan
NEUROD2	Q15784		hsa-miR-331-3p	0.749227664726618	13	Very High	BCmicrO|BiTargeting|CoMeTa|ElMMo3|MirAncesTar|mirbase|miRDB|MirMAP|MirSNP|PACCMIT|RepTar|TargetRank|TargetScan
DOHH	Q9BU89		hsa-miR-331-3p	0.749227664726618	17	Very High	BCmicrO|BiTargeting|CoMeTa|DIANA|ElMMo3|MirAncesTar|mirbase|miRDB|MirMAP|MirSNP|MirTar|miRTar2GO|Mirza-G|PITA|RepTar|RNAhybrid|TargetRank
B4GALT5	O43286		hsa-miR-331-3p	0.749227664726618	16	Very High	BCmicrO|BiTargeting|CoMeTa|DIANA|ElMMo3|MBStar|MirAncesTar|miRDB|MirMAP|MirSNP|miRTar2GO|Mirza-G|PACCMIT|PITA|RepTar|TargetScan
MAP2K7	O14733		hsa-miR-331-3p	0.749227664726618	11	Very High	BCmicrO|BiTargeting|CoMeTa|ElMMo3|MirAncesTar|miRDB|MirMAP|miRTar2GO|RepTar|TargetRank|TargetScan
KHNYN	O15037		hsa-miR-331-3p	0.749227664726618	15	Very High	BCmicrO|BiTargeting|CoMeTa|ElMMo3|MirAncesTar|miRDB|MirMAP|miRTar2GO|MultiMiTar|PACCMIT|PITA|RepTar|RNAhybrid|TargetRank|TargetScan
PHF8	Q9UPP1		hsa-miR-331-3p	0.749227664726618	15	Very High	BCmicrO|BiTargeting|CoMeTa|DIANA|ElMMo3|MBStar|MAMI|MirAncesTar|miRDB|MirMAP|Mirza-G|PITA|RepTar|RNAhybrid|TargetScan
HOXC4	P09017		hsa-miR-331-3p	0.749227664726618	13	Very High	BCmicrO|BiTargeting|CoMeTa|DIANA|ElMMo3|MirAncesTar|miRDB|MirMAP|Mirza-G|PACCMIT|RNAhybrid|TargetRank|TargetScan
NTN1	O95631		hsa-miR-331-3p	0.749227664726618	16	Very High	BCmicrO|BiTargeting|CoMeTa|DIANA|ElMMo3|MirAncesTar|miRDB|MirMAP|MirSNP|MirTar|Mirza-G|PACCMIT|RepTar|RNAhybrid|TargetRank|TargetScan
YPEL4	Q96NS1		hsa-miR-331-3p	0.749227664726618	15	Very High	BCmicrO|BiTargeting|Cupid|ElMMo3|MAMI|MirAncesTar|mirbase|miRDB|MirMAP|MirSNP|PACCMIT|PITA|RepTar|RNAhybrid|TargetScan
GTPBP1	O00178		hsa-miR-331-3p	0.749227664726618	13	Very High	BCmicrO|BiTargeting|CoMeTa|ElMMo3|MirAncesTar|miRDB|MirMAP|MirTar|PACCMIT|RepTar|RNAhybrid|TargetRank|TargetScan
KPNA6	O60684		hsa-miR-331-3p	0.749227664726618	15	Very High	BCmicrO|BiTargeting|CoMeTa|ElMMo3|MirAncesTar|miRDB|MirMAP|miRTar2GO|Mirza-G|MultiMiTar|PACCMIT|PITA|RepTar|RNA22|TargetScan
ZCCHC24	Q8N2G6		hsa-miR-331-3p	0.749227664726618	12	Very High	BCmicrO|BiTargeting|CoMeTa|ElMMo3|MirAncesTar|miRDB|MirMAP|PACCMIT|RepTar|RNAhybrid|TargetRank|TargetScan
ABHD17A	Q96GS6		hsa-miR-331-3p	0.749227664726618	15	Very High	BCmicrO|BiTargeting|ElMMo3|MAMI|MirAncesTar|mirbase|miRDB|MirMAP|MirSNP|MirTar|PACCMIT|RepTar|RNAhybrid|TargetRank|TargetScan
ELN	P15502		hsa-miR-331-3p	0.749227664726618	13	Very High	BCmicrO|CoMeTa|DIANA|ElMMo3|MBStar|MirAncesTar|miRDB|MirMAP|PITA|RepTar|RNAhybrid|TargetRank|TargetScan
DESI1	Q6ICB0		hsa-miR-331-3p	0.749227664726618	11	Very High	BCmicrO|CoMeTa|ElMMo3|MirAncesTar|miRDB|MirMAP|MirTar|Mirza-G|RepTar|TargetRank|TargetScan
RARA	P10276		hsa-miR-331-3p	0.749227664726618	13	Very High	BCmicrO|BiTargeting|CoMeTa|ElMMo3|MAMI|MirAncesTar|mirbase|miRDB|MirMAP|PITA|RepTar|RNAhybrid|TargetRank
TGFBR1	P36897		hsa-miR-331-3p	0.749227664726618	12	Very High	BCmicrO|CoMeTa|ElMMo3|MirAncesTar|miRDB|MirMAP|miRTar2GO|Mirza-G|RepTar|RNAhybrid|TargetRank|TargetScan
CPSF2	Q9P2I0		hsa-miR-331-3p	0.749227664726618	12	Very High	BCmicrO|ElMMo3|MirAncesTar|miRDB|MirMAP|MirTar|Mirza-G|PACCMIT|RepTar|RNAhybrid|TargetRank|TargetScan
LDLRAD2	Q5SZI1		hsa-miR-331-3p	0.749227664726618	16	Very High	BCmicrO|BiTargeting|DIANA|ElMMo3|MirAncesTar|miRDB|MirMAP|MirSNP|MirTar|Mirza-G|PACCMIT|RepTar|RNA22|RNAhybrid|TargetRank|TargetScan
NRN1	Q9NPD7		hsa-miR-331-3p	0.749227664726618	13	Very High	BCmicrO|CoMeTa|DIANA|ElMMo3|MAMI|MirAncesTar|mirbase|miRDB|MirMAP|MirTar|PACCMIT|RepTar|RNAhybrid
ARRB1	P49407		hsa-miR-331-3p	0.749227664726618	13	Very High	BCmicrO|CoMeTa|DIANA|ElMMo3|MBStar|MirAncesTar|miRDB|MirMAP|miRTar2GO|Mirza-G|RNAhybrid|TargetRank|TargetScan
U2SURP	O15042		hsa-miR-331-3p	0.749227664726618	15	Very High	BCmicrO|BiTargeting|CoMeTa|Cupid|ElMMo3|MirAncesTar|miRDB|MirMAP|miRTar2GO|Mirza-G|PITA|RepTar|RNAhybrid|TargetScan|TargetSpy
RTN2	O75298		hsa-miR-331-3p	0.749227664726618	12	Very High	BCmicrO|BiTargeting|CoMeTa|ElMMo3|MirAncesTar|mirbase|miRDB|MirMAP|RepTar|RNAhybrid|TargetRank|TargetScan
ATOH8	Q96SQ7		hsa-miR-331-3p	0.749227664726618	14	Very High	BCmicrO|BiTargeting|ElMMo3|MBStar|MirAncesTar|mirbase|miRDB|MirMAP|MirSNP|PITA|RepTar|RNAhybrid|TargetRank|TargetScan
TBX2	Q13207		hsa-miR-331-3p	0.749227664726618	14	Very High	BCmicrO|BiTargeting|CoMeTa|DIANA|ElMMo3|MirAncesTar|miRDB|MirMAP|MirTar|miRTar2GO|Mirza-G|PACCMIT|RepTar|TargetRank
DNAJB5	O75953		hsa-miR-331-3p	0.749227664726618	13	Very High	BCmicrO|CoMeTa|ElMMo3|MirAncesTar|mirbase|miRDB|MirMAP|miRTar2GO|Mirza-G|PACCMIT|RepTar|RNAhybrid|TargetScan
RIMS4	Q9H426		hsa-miR-331-3p	0.749227664726618	14	Very High	BCmicrO|BiTargeting|DIANA|ElMMo3|MBStar|MirAncesTar|miRDB|MirMAP|MirTar|PITA|RepTar|RNAhybrid|TargetRank|TargetScan
TLN2	Q9Y4G6		hsa-miR-331-3p	0.749227664726618	13	Very High	BCmicrO|BiTargeting|CoMeTa|ElMMo3|MirAncesTar|mirbase|miRDB|MirMAP|MirSNP|RepTar|RNAhybrid|TargetRank|TargetScan
FBXL19	Q6PCT2		hsa-miR-331-3p	0.749227664726618	14	Very High	BCmicrO|BiTargeting|ElMMo3|MirAncesTar|miRDB|MirMAP|miRTar2GO|Mirza-G|PACCMIT|PITA|RepTar|RNAhybrid|TargetRank|TargetScan
FURIN	P09958		hsa-miR-331-3p	0.749227664726618	13	Very High	BCmicrO|BiTargeting|ElMMo3|MAMI|MirAncesTar|miRDB|MirMAP|miRTar2GO|Mirza-G|PITA|RepTar|RNAhybrid|TargetScan
MEIS1	O00470		hsa-miR-331-3p	0.749227664726618	12	Very High	BCmicrO|CoMeTa|DIANA|ElMMo3|MirAncesTar|miRDB|MirMAP|Mirza-G|PACCMIT|PITA|RNAhybrid|TargetScan
RCC2	Q9P258		hsa-miR-331-3p	0.749227664726618	13	Very High	BCmicrO|BiTargeting|ElMMo3|MirAncesTar|miRDB|MirMAP|miRTar2GO|Mirza-G|RepTar|RNA22|RNAhybrid|TargetRank|TargetScan
KDELR1	P24390		hsa-miR-331-3p	0.749227664726618	10	Very High	BCmicrO|CoMeTa|ElMMo3|MirAncesTar|miRDB|MirMAP|miRTar2GO|RepTar|RNAhybrid|TargetScan
ATXN7L3	Q14CW9		hsa-miR-331-3p	0.749227664726618	14	Very High	BCmicrO|BiTargeting|ElMMo3|MBStar|MirAncesTar|miRDB|MirMAP|MirSNP|miRTar2GO|Mirza-G|PACCMIT|RepTar|TargetRank|TargetScan
PSME1	Q06323		hsa-miR-331-3p	0.749227664726618	13	Very High	BCmicrO|BiTargeting|CoMeTa|ElMMo3|MirAncesTar|mirbase|miRDB|MirMAP|Mirza-G|RepTar|RNAhybrid|TargetRank|TargetScan
OSR2	Q8N2R0		hsa-miR-331-3p	0.749227664726618	13	Very High	BCmicrO|BiTargeting|CoMeTa|DIANA|ElMMo3|MAMI|MirAncesTar|mirbase|miRDB|MirMAP|miRTar2GO|RepTar|RNAhybrid
SLC23A2	Q9UGH3		hsa-miR-331-3p	0.749227664726618	12	Very High	BCmicrO|BiTargeting|DIANA|ElMMo3|MBStar|MAMI|MirAncesTar|miRDB|MirMAP|PACCMIT|RepTar|TargetRank
POLR3H	Q9Y535		hsa-miR-331-3p	0.749227664726618	15	Very High	BCmicrO|BiTargeting|ElMMo3|MBStar|MirAncesTar|miRDB|MirMAP|Mirza-G|MultiMiTar|PACCMIT|PITA|RepTar|RNAhybrid|TargetRank|TargetScan
ANKRD13B	Q86YJ7		hsa-miR-331-3p	0.749227664726618	14	Very High	BCmicrO|BiTargeting|ElMMo3|MBStar|MirAncesTar|miRDB|MirMAP|MirTar|PACCMIT|RepTar|RNAhybrid|TargetRank|TargetScan|TargetSpy
FSTL1	Q12841		hsa-miR-331-3p	0.749227664726618	12	Very High	BCmicrO|DIANA|ElMMo3|MirAncesTar|miRDB|MirMAP|MirSNP|miRTar2GO|RepTar|RNAhybrid|TargetRank|TargetScan
NACC1	Q96RE7		hsa-miR-331-3p	0.749227664726618	12	Very High	BCmicrO|DIANA|ElMMo3|MirAncesTar|miRDB|MirMAP|miRTar2GO|PITA|RepTar|RNAhybrid|TargetRank|TargetScan
GNB2	P62879		hsa-miR-331-3p	0.749227664726618	13	Very High	BCmicrO|BiTargeting|CoMeTa|ElMMo3|MAMI|MirAncesTar|mirbase|miRDB|MirMAP|MirSNP|Mirza-G|RepTar|RNAhybrid
TSC22D4	Q9Y3Q8		hsa-miR-331-3p	0.749227664726618	11	Very High	BCmicrO|CoMeTa|ElMMo3|MirAncesTar|miRDB|MirMAP|miRTar2GO|Mirza-G|RepTar|RNAhybrid|TargetScan
GBA	P04062		hsa-miR-331-3p	0.749227664726618	14	Very High	BCmicrO|BiTargeting|CoMeTa|ElMMo3|MirAncesTar|mirbase|miRDB|MirMAP|MirSNP|Mirza-G|RepTar|RNA22|RNAhybrid|TargetScan
MTF1	Q14872		hsa-miR-331-3p	0.749227664726618	14	Very High	BCmicrO|BiTargeting|CoMeTa|ElMMo3|MBStar|MirAncesTar|miRDB|MirSNP|miRTar2GO|Mirza-G|MultiMiTar|RepTar|RNA22|TargetScan
MAFG	O15525		hsa-miR-331-3p	0.749227664726618	15	Very High	BCmicrO|BiTargeting|ElMMo3|MirAncesTar|miRDB|MirMAP|MirSNP|MirTar|miRTar2GO|Mirza-G|PACCMIT|PITA|RepTar|RNAhybrid|TargetRank
FBXO41	Q8TF61		hsa-miR-331-3p	0.749227664726618	14	Very High	BCmicrO|BiTargeting|CoMeTa|ElMMo3|MirAncesTar|miRDB|MirMAP|Mirza-G|PACCMIT|PITA|RepTar|RNAhybrid|TargetRank|TargetScan
TMEM132D	Q14C87		hsa-miR-331-3p	0.749227664726618	12	Very High	BCmicrO|ElMMo3|MBStar|MAMI|MirAncesTar|miRDB|MirMAP|MirSNP|Mirza-G|PITA|RepTar|TargetRank
KLF16	Q9BXK1		hsa-miR-331-3p	0.749227664726618	14	Very High	BCmicrO|BiTargeting|ElMMo3|MBStar|MAMI|MirAncesTar|mirbase|miRDB|MirMAP|MirTar|miRTar2GO|RepTar|RNAhybrid|TargetRank
PSME3	P61289		hsa-miR-331-3p	0.749227664726618	13	Very High	BCmicrO|BiTargeting|CoMeTa|ElMMo3|MBStar|MirAncesTar|miRDB|MirMAP|PACCMIT|PITA|RepTar|RNAhybrid|TargetScan
ENSA	O43768		hsa-miR-331-3p	0.749227664726618	8	Very High	BCmicrO|CoMeTa|ElMMo3|MAMI|MirAncesTar|MirMAP|RNAhybrid|TargetScan
BCL7C	Q8WUZ0		hsa-miR-331-3p	0.749227664726618	11	Very High	BCmicrO|BiTargeting|CoMeTa|ElMMo3|MAMI|MirAncesTar|mirbase|MirMAP|PACCMIT|RepTar|RNAhybrid
RAB5B	P61020		hsa-miR-331-3p	0.749227664726618	13	Very High	BCmicrO|CoMeTa|ElMMo3|MirAncesTar|miRDB|MirMAP|miRTar2GO|Mirza-G|PACCMIT|PITA|RepTar|RNAhybrid|TargetScan
TMEM151A	Q8N4L1		hsa-miR-331-3p	0.749227664726618	13	Very High	BCmicrO|BiTargeting|DIANA|ElMMo3|MAMI|MirAncesTar|miRDB|MirMAP|Mirza-G|PACCMIT|PITA|RepTar|TargetScan
SYT7	O43581		hsa-miR-331-3p	0.749227664726618	13	Very High	BCmicrO|BiTargeting|CoMeTa|ElMMo3|MirAncesTar|miRDB|MirMAP|MirSNP|PACCMIT|RepTar|RNAhybrid|TargetRank|TargetScan
CACNB1	Q02641		hsa-miR-331-3p	0.749227664726618	15	Very High	BCmicrO|BiTargeting|CoMeTa|DIANA|ElMMo3|MirAncesTar|mirbase|miRDB|MirMAP|MirTar|Mirza-G|PITA|RepTar|RNAhybrid|TargetRank
EIF2S1	P05198		hsa-miR-331-3p	0.749227664726618	12	Very High	BCmicrO|CoMeTa|DIANA|ElMMo3|MAMI|MirAncesTar|miRDB|MirMAP|miRTar2GO|Mirza-G|RepTar|RNAhybrid
GGT7	Q9UJ14		hsa-miR-331-3p	0.749227664726618	10	Very High	BCmicrO|BiTargeting|ElMMo3|MAMI|MirAncesTar|mirbase|MirMAP|PITA|RepTar|RNAhybrid
TXLNA	P40222		hsa-miR-331-3p	0.749227664726618	13	Very High	BCmicrO|CoMeTa|ElMMo3|MBStar|MirAncesTar|miRDB|MirMAP|miRTar2GO|Mirza-G|PITA|RepTar|RNA22|TargetScan
CRIM1	Q9NZV1		hsa-miR-331-3p	0.749227664726618	13	Very High	BCmicrO|CoMeTa|Cupid|ElMMo3|MirAncesTar|miRDB|MirMAP|Mirza-G|PACCMIT|PITA|RepTar|RNAhybrid|TargetRank
NCDN	Q9UBB6		hsa-miR-331-3p	0.749227664726618	14	Very High	BCmicrO|BiTargeting|CoMeTa|ElMMo3|MAMI|MirAncesTar|mirbase|miRDB|MirMAP|MirTar|miRTar2GO|RepTar|RNA22|RNAhybrid
TNF	P01375		hsa-miR-331-3p	0.749227664726618	12	Very High	BCmicrO|BiTargeting|CoMeTa|ElMMo3|MirAncesTar|miRDB|MirMAP|miRTar2GO|Mirza-G|RepTar|RNAhybrid|TargetScan
VANGL1	Q8TAA9		hsa-miR-331-3p	0.749227664726618	15	Very High	BCmicrO|ElMMo3|MBStar|MirAncesTar|mirbase|miRDB|MirMAP|MirSNP|MirTar|miRTar2GO|Mirza-G|RepTar|RNA22|RNAhybrid|TargetRank
ERF	P50548		hsa-miR-331-3p	0.749227664726618	12	Very High	BCmicrO|CoMeTa|ElMMo3|MirAncesTar|mirbase|miRDB|MirMAP|miRTar2GO|PITA|RNAhybrid|TargetRank|TargetScan
SDC2	P34741		hsa-miR-331-3p	0.749227664726618	12	Very High	BCmicrO|BiTargeting|CoMeTa|ElMMo3|MAMI|MirAncesTar|miRDB|MirMAP|Mirza-G|PITA|RepTar|RNAhybrid
ABI2	Q9NYB9		hsa-miR-331-3p	0.749227664726618	14	Very High	BCmicrO|CoMeTa|DIANA|ElMMo3|MirAncesTar|miRDB|MirMAP|MirTar|miRTar2GO|Mirza-G|RepTar|RNAhybrid|TargetRank|TargetSpy
AKAP11	Q9UKA4		hsa-miR-331-3p	0.749227664726618	14	Very High	BCmicrO|BiTargeting|CoMeTa|ElMMo3|MBStar|MirAncesTar|miRDB|MirMAP|MirSNP|MirTar|miRTar2GO|Mirza-G|RepTar|TargetRank
PTPN2	P17706		hsa-miR-331-3p	0.749227664726618	13	Very High	BCmicrO|CoMeTa|Cupid|ElMMo3|MBStar|MirAncesTar|MirMAP|MirTar|miRTar2GO|Mirza-G|RepTar|RNAhybrid|TargetRank
MYCL	P12524		hsa-miR-331-3p	0.749227664726618	13	Very High	BCmicrO|BiTargeting|CoMeTa|ElMMo3|MirAncesTar|miRDB|MirMAP|Mirza-G|PITA|RepTar|RNA22|RNAhybrid|TargetScan
MSI1	O43347		hsa-miR-331-3p	0.749227664726618	9	Very High	BCmicrO|CoMeTa|ElMMo3|MirAncesTar|miRDB|MirMAP|RepTar|TargetRank|TargetScan
SLC25A1	P53007		hsa-miR-331-3p	0.749227664726618	12	Very High	BCmicrO|DIANA|ElMMo3|MAMI|MirAncesTar|mirbase|miRDB|MirMAP|PACCMIT|RepTar|RNAhybrid|TargetScan
RHOG	P84095		hsa-miR-331-3p	0.749227664726618	11	Very High	BCmicrO|CoMeTa|ElMMo3|MirAncesTar|miRDB|MirMAP|miRTar2GO|Mirza-G|RepTar|RNAhybrid|TargetScan
CASK	O14936		hsa-miR-331-3p	0.749227664726618	14	Very High	BCmicrO|BiTargeting|ElMMo3|MBStar|MirAncesTar|mirbase|miRDB|MirMAP|MirSNP|Mirza-G|PACCMIT|PITA|RNAhybrid|TargetScan
SH3PXD2A	Q5TCZ1		hsa-miR-331-3p	0.749227664726618	11	Very High	BCmicrO|CoMeTa|ElMMo3|MirAncesTar|miRDB|MirMAP|PACCMIT|RepTar|RNAhybrid|TargetRank|TargetScan
TBC1D10B	Q4KMP7		hsa-miR-331-3p	0.749227664726618	14	Very High	BCmicrO|BiTargeting|CoMeTa|DIANA|ElMMo3|MirAncesTar|miRDB|MirMAP|miRTar2GO|Mirza-G|PACCMIT|PITA|RepTar|RNAhybrid
RSAD1	Q9HA92		hsa-miR-331-3p	0.749227664726618	12	Very High	BCmicrO|BiTargeting|CoMeTa|ElMMo3|MirAncesTar|miRDB|MirMAP|miRTar2GO|Mirza-G|RepTar|RNAhybrid|TargetScan
MFNG	O00587		hsa-miR-331-3p	0.749227664726618	13	Very High	BCmicrO|BiTargeting|CoMeTa|ElMMo3|MAMI|MirAncesTar|mirbase|miRDB|MirMAP|PITA|RepTar|RNAhybrid|TargetRank
ZMYM4	Q5VZL5		hsa-miR-331-3p	0.749227664726618	13	Very High	BCmicrO|CoMeTa|ElMMo3|MBStar|MirAncesTar|miRDB|MirMAP|MirTar|miRTar2GO|Mirza-G|RepTar|RNA22|TargetRank
HIP1	O00291		hsa-miR-331-3p	0.749227664726618	13	Very High	BCmicrO|BiTargeting|CoMeTa|DIANA|ElMMo3|MAMI|MirAncesTar|miRDB|MirMAP|Mirza-G|PITA|RepTar|RNAhybrid
MAZ	P56270		hsa-miR-331-3p	0.749227664726618	13	Very High	BCmicrO|CoMeTa|ElMMo3|MirAncesTar|miRDB|MirMAP|MirSNP|miRTar2GO|Mirza-G|PITA|RNAhybrid|TargetRank|TargetSpy
UBL3	O95164		hsa-miR-331-3p	0.749227664726618	12	Very High	BCmicrO|ElMMo3|MBStar|MirAncesTar|miRDB|MirMAP|MirTar|miRTar2GO|Mirza-G|PACCMIT|RepTar|TargetRank
HDAC5	Q9UQL6		hsa-miR-331-3p	0.749227664726618	12	Very High	BCmicrO|BiTargeting|ElMMo3|MirAncesTar|miRDB|MirMAP|MirTar|Mirza-G|RepTar|RNAhybrid|TargetRank|TargetScan
NPTX1	Q15818		hsa-miR-331-3p	0.749227664726618	10	Very High	BCmicrO|ElMMo3|MBStar|MAMI|MirAncesTar|miRDB|MirMAP|miRTar2GO|MultiMiTar|RepTar
THRAP3	Q9Y2W1		hsa-miR-331-3p	0.749227664726618	16	Very High	BCmicrO|BiTargeting|DIANA|ElMMo3|MBStar|MAMI|MirAncesTar|mirbase|miRDB|MirMAP|miRTar2GO|PITA|RepTar|RNA22|RNAhybrid|TargetRank
NBEA	Q8NFP9		hsa-miR-331-3p	0.749227664726618	13	Very High	BCmicrO|BiTargeting|CoMeTa|Cupid|ElMMo3|MBStar|MirAncesTar|miRDB|MirMAP|Mirza-G|PACCMIT|RepTar|RNAhybrid
ARF3	P61204		hsa-miR-331-3p	0.749227664726618	12	Very High	BCmicrO|CoMeTa|ElMMo3|MirAncesTar|miRDB|MirMAP|miRTar2GO|MultiMiTar|PITA|RepTar|RNAhybrid|TargetRank
KCTD17	Q8N5Z5		hsa-miR-331-3p	0.749227664726618	14	Very High	BCmicrO|BiTargeting|CoMeTa|ElMMo3|MirAncesTar|miRDB|MirMAP|MirSNP|MirTar|miRTar2GO|Mirza-G|RepTar|RNAhybrid|TargetRank
HAP1	P54257		hsa-miR-331-3p	0.749227664726618	11	Very High	BCmicrO|BiTargeting|ElMMo3|MBStar|MAMI|MirAncesTar|miRDB|MirMAP|RepTar|RNAhybrid|TargetScan
SRGAP3	O43295		hsa-miR-331-3p	0.749227664726618	12	Very High	BCmicrO|BiTargeting|CoMeTa|ElMMo3|MirAncesTar|miRDB|MirMAP|Mirza-G|PITA|RepTar|TargetRank|TargetScan
SIRPA	P78324		hsa-miR-331-3p	0.749227664726618	9	Very High	BCmicrO|BiTargeting|CoMeTa|ElMMo3|MAMI|MirAncesTar|miRDB|MirMAP|RepTar
ZNF598	Q86UK7		hsa-miR-331-3p	0.749227664726618	13	Very High	BCmicrO|BiTargeting|DIANA|ElMMo3|MAMI|MirAncesTar|mirbase|miRDB|MirMAP|Mirza-G|PACCMIT|RepTar|RNAhybrid
PTGIR	P43119		hsa-miR-331-3p	0.749227664726618	11	Very High	BCmicrO|CoMeTa|ElMMo3|MirAncesTar|miRDB|MirMAP|PACCMIT|PITA|RepTar|RNAhybrid|TargetScan
DYNC1LI2	O43237		hsa-miR-331-3p	0.749227664726618	13	Very High	BCmicrO|BiTargeting|CoMeTa|Cupid|DIANA|ElMMo3|MirAncesTar|miRDB|MirMAP|Mirza-G|RepTar|RNAhybrid|TargetRank
MBD6	Q96DN6		hsa-miR-331-3p	0.749227664726618	13	Very High	BCmicrO|BiTargeting|ElMMo3|MirAncesTar|mirbase|miRDB|MirMAP|Mirza-G|PACCMIT|RepTar|RNAhybrid|TargetRank|TargetScan
ZBTB39	O15060		hsa-miR-331-3p	0.749227664726618	11	Very High	BCmicrO|CoMeTa|ElMMo3|MirAncesTar|miRDB|MirMAP|PACCMIT|PITA|RepTar|TargetRank|TargetScan
LSP1	P33241		hsa-miR-331-3p	0.749227664726618	11	Very High	BCmicrO|BiTargeting|CoMeTa|ElMMo3|MirAncesTar|mirbase|miRDB|MirMAP|RepTar|RNAhybrid|TargetScan
MED20	Q9H944		hsa-miR-331-3p	0.749227664726618	12	Very High	BCmicrO|BiTargeting|CoMeTa|DIANA|ElMMo3|MirAncesTar|miRDB|MirMAP|MirSNP|RepTar|RNAhybrid|TargetScan
PTPRD	P23468		hsa-miR-331-3p	0.749227664726618	14	Very High	BCmicrO|BiTargeting|CoMeTa|ElMMo3|MBStar|MirAncesTar|miRDB|MirMAP|MirSNP|Mirza-G|PACCMIT|PITA|RNAhybrid|TargetScan
SCD	O00767		hsa-miR-331-3p	0.749227664726618	11	Very High	BCmicrO|CoMeTa|ElMMo3|MAMI|MirAncesTar|miRDB|MirMAP|MirSNP|Mirza-G|RepTar|TargetSpy
MYDGF	Q969H8		hsa-miR-331-3p	0.749227664726618	11	Very High	BCmicrO|ElMMo3|MirAncesTar|mirbase|miRDB|MirMAP|miRTar2GO|Mirza-G|RepTar|RNAhybrid|TargetScan
FXR2	P51116		hsa-miR-331-3p	0.749227664726618	14	Very High	BCmicrO|BiTargeting|CoMeTa|ElMMo3|MAMI|MirAncesTar|mirbase|miRDB|MirMAP|Mirza-G|PACCMIT|PITA|RepTar|TargetSpy
RIOX2	Q8IUF8		hsa-miR-331-3p	0.749227664726618	12	Very High	BCmicrO|BiTargeting|CoMeTa|ElMMo3|MirAncesTar|miRDB|Mirza-G|PACCMIT|RepTar|RNAhybrid|TargetRank|TargetScan
RANGAP1	P46060		hsa-miR-331-3p	0.749227664726618	12	Very High	BCmicrO|BiTargeting|CoMeTa|ElMMo3|MAMI|MirAncesTar|mirbase|miRDB|MirMAP|RepTar|RNAhybrid|TargetRank
DNAJC14	Q6Y2X3		hsa-miR-331-3p	0.749227664726618	10	Very High	BCmicrO|ElMMo3|MirAncesTar|miRDB|MirMAP|MirTar|Mirza-G|RepTar|RNAhybrid|TargetScan
SCML2	Q9UQR0		hsa-miR-331-3p	0.749227664726618	13	Very High	BCmicrO|BiTargeting|CoMeTa|Cupid|ElMMo3|MBStar|MirAncesTar|miRDB|MirMAP|Mirza-G|RepTar|RNAhybrid|TargetRank
USP46	P62068		hsa-miR-331-3p	0.749227664726618	13	Very High	BCmicrO|BiTargeting|ElMMo3|MBStar|MirAncesTar|miRDB|MirMAP|MirSNP|Mirza-G|PACCMIT|PITA|RNAhybrid|TargetScan
ATXN2L	Q8WWM7		hsa-miR-331-3p	0.749227664726618	12	Very High	BCmicrO|BiTargeting|CoMeTa|ElMMo3|MBStar|MirAncesTar|miRDB|MirMAP|miRTar2GO|PACCMIT|RNAhybrid|TargetRank
XYLT2	Q9H1B5		hsa-miR-331-3p	0.749227664726618	12	Very High	BCmicrO|BiTargeting|CoMeTa|DIANA|ElMMo3|MirAncesTar|miRDB|MirMAP|Mirza-G|RepTar|RNAhybrid|TargetScan
CSNK2A1	P68400		hsa-miR-331-3p	0.749227664726618	9	Very High	BCmicrO|MirAncesTar|MirMAP|miRTar2GO|Mirza-G|RepTar|RNAhybrid|TargetRank|TargetScan
ARID3A	Q99856		hsa-miR-331-3p	0.749227664726618	9	Very High	BCmicrO|ElMMo3|MirAncesTar|MirMAP|miRTar2GO|Mirza-G|RNAhybrid|TargetRank|TargetScan
RALA	P11233		hsa-miR-331-3p	0.749227664726618	13	Very High	BCmicrO|CoMeTa|ElMMo3|MirAncesTar|miRDB|MirMAP|MirSNP|miRTar2GO|Mirza-G|PITA|RepTar|TargetRank|TargetSpy
MDGA1	Q8NFP4		hsa-miR-331-3p	0.749227664726618	12	Very High	BCmicrO|BiTargeting|ElMMo3|MirAncesTar|mirbase|miRDB|MirMAP|MultiMiTar|RepTar|RNAhybrid|TargetRank|TargetScan
RPA2	P15927		hsa-miR-331-3p	0.749227664726618	14	Very High	BCmicrO|BiTargeting|CoMeTa|ElMMo3|MirAncesTar|mirbase|miRDB|MirMAP|miRTar2GO|Mirza-G|RepTar|RNA22|RNAhybrid|TargetRank
LEP	P41159		hsa-miR-331-3p	0.749227664726618	12	Very High	BCmicrO|BiTargeting|CoMeTa|ElMMo3|MirAncesTar|miRDB|MirMAP|MirSNP|MirTar|Mirza-G|RepTar|TargetRank
TRERF1	Q96PN7		hsa-miR-331-3p	0.749227664726618	12	Very High	BCmicrO|BiTargeting|ElMMo3|MirAncesTar|miRDB|MirMAP|MirTar|Mirza-G|PACCMIT|PITA|RNAhybrid|TargetScan
CDC42EP4	Q9H3Q1		hsa-miR-331-3p	0.749227664726618	12	Very High	BCmicrO|BiTargeting|ElMMo3|MirAncesTar|miRDB|MirMAP|MirSNP|MirTar|miRTar2GO|RepTar|RNAhybrid|TargetRank
DSTYK	Q6XUX3		hsa-miR-331-3p	0.749227664726618	14	Very High	BCmicrO|BiTargeting|CoMeTa|ElMMo3|MBStar|MirAncesTar|miRDB|MirMAP|miRTar2GO|Mirza-G|PITA|RepTar|RNAhybrid|TargetRank
BCL2L14	Q9BZR8		hsa-miR-331-3p	0.749227664726618	12	Very High	BCmicrO|BiTargeting|CoMeTa|ElMMo3|MBStar|MirAncesTar|miRDB|MirMAP|Mirza-G|RepTar|RNAhybrid|TargetScan
CDCP2	Q5VXM1		hsa-miR-331-3p	0.749227664726618	13	Very High	BCmicrO|DIANA|ElMMo3|MirAncesTar|mirbase|miRDB|MirMAP|MirSNP|MirTar|Mirza-G|RepTar|RNA22|TargetRank
FBXW2	Q9UKT8		hsa-miR-331-3p	0.749227664726618	11	Very High	BCmicrO|BiTargeting|CoMeTa|ElMMo3|MirAncesTar|mirbase|miRDB|MirMAP|Mirza-G|MultiMiTar|TargetScan
BAIAP2	Q9UQB8		hsa-miR-331-3p	0.749227664726618	12	Very High	BCmicrO|CoMeTa|ElMMo3|MirAncesTar|MirMAP|MirTar|Mirza-G|PACCMIT|PITA|RepTar|RNAhybrid|TargetRank
RAF1	P04049		hsa-miR-331-3p	0.749227664726618	12	Very High	BCmicrO|BiTargeting|DIANA|ElMMo3|MAMI|MirAncesTar|miRDB|MirMAP|PACCMIT|RepTar|RNAhybrid|TargetSpy
BSN	Q9UPA5		hsa-miR-331-3p	0.749227664726618	12	Very High	BCmicrO|BiTargeting|CoMeTa|ElMMo3|MirAncesTar|miRDB|MirMAP|Mirza-G|PITA|RepTar|TargetRank|TargetSpy
SQSTM1	Q13501		hsa-miR-331-3p	0.749227664726618	14	Very High	BCmicrO|BiTargeting|CoMeTa|DIANA|ElMMo3|MirAncesTar|mirbase|miRDB|MirMAP|MirSNP|miRTar2GO|Mirza-G|RNAhybrid|TargetRank
MAFK	O60675		hsa-miR-331-3p	0.749227664726618	13	Very High	BCmicrO|BiTargeting|CoMeTa|ElMMo3|MirAncesTar|miRDB|MirMAP|MirSNP|MirTar|miRTar2GO|RepTar|RNAhybrid|TargetRank
SNX21	Q969T3		hsa-miR-331-3p	0.749227664726618	13	Very High	BCmicrO|BiTargeting|ElMMo3|MBStar|MirAncesTar|mirbase|miRDB|MirMAP|MirSNP|PITA|RepTar|RNAhybrid|TargetScan
CAMK2A	Q9UQM7		hsa-miR-331-3p	0.749227664726618	13	Very High	BCmicrO|BiTargeting|ElMMo3|MirAncesTar|miRDB|MirMAP|MirSNP|MirTar|PACCMIT|PITA|RepTar|RNAhybrid|TargetRank
SV2A	Q7L0J3		hsa-miR-331-3p	0.749227664726618	14	Very High	BCmicrO|CoMeTa|DIANA|ElMMo3|MirAncesTar|miRDB|MirMAP|miRTar2GO|Mirza-G|PITA|RepTar|RNA22|RNAhybrid|TargetRank
VAV2	P52735		hsa-miR-331-3p	0.749227664726618	11	Very High	BCmicrO|BiTargeting|ElMMo3|MBStar|MAMI|MirAncesTar|miRDB|MirMAP|MirSNP|PITA|RepTar
PRDM8	Q9NQV8		hsa-miR-331-3p	0.749227664726618	13	Very High	BCmicrO|CoMeTa|ElMMo3|MBStar|MirAncesTar|miRDB|MirMAP|Mirza-G|PACCMIT|RepTar|RNAhybrid|TargetRank|TargetSpy
MYRIP	Q8NFW9		hsa-miR-331-3p	0.749227664726618	12	Very High	BCmicrO|BiTargeting|CoMeTa|ElMMo3|MirAncesTar|miRDB|MirMAP|Mirza-G|PITA|RepTar|RNAhybrid|TargetScan
CDK16	Q00536		hsa-miR-331-3p	0.749227664726618	11	Very High	BCmicrO|BiTargeting|CoMeTa|ElMMo3|MirAncesTar|miRDB|MirMAP|miRTar2GO|RepTar|RNAhybrid|TargetScan
EIF4B	P23588		hsa-miR-331-3p	0.749227664726618	11	Very High	BCmicrO|CoMeTa|ElMMo3|MirAncesTar|miRDB|MirMAP|miRTar2GO|Mirza-G|RepTar|RNAhybrid|TargetScan
FLNC	Q14315		hsa-miR-331-3p	0.749227664726618	15	Very High	BCmicrO|BiTargeting|CoMeTa|ElMMo3|MBStar|MAMI|MirAncesTar|mirbase|miRDB|MirMAP|MirSNP|Mirza-G|PITA|RepTar|RNAhybrid
AP2A1	O95782		hsa-miR-331-3p	0.749227664726618	12	Very High	BCmicrO|BiTargeting|ElMMo3|MirAncesTar|mirbase|miRDB|MirMAP|MirSNP|miRTar2GO|RepTar|RNAhybrid|TargetScan
SEMA7A	O75326		hsa-miR-331-3p	0.749227664726618	11	Very High	BCmicrO|BiTargeting|ElMMo3|MirAncesTar|miRDB|MirMAP|miRTar2GO|Mirza-G|PACCMIT|RNAhybrid|TargetScan
MAP4K2	Q12851		hsa-miR-331-3p	0.749227664726618	13	Very High	BCmicrO|BiTargeting|ElMMo3|MAMI|MirAncesTar|mirbase|miRDB|MirMAP|MirSNP|miRTar2GO|RepTar|RNAhybrid|TargetRank
CNOT10	Q9H9A5		hsa-miR-331-3p	0.749227664726618	12	Very High	BCmicrO|BiTargeting|DIANA|ElMMo3|MBStar|MirAncesTar|mirbase|miRDB|MirMAP|RepTar|RNAhybrid|TargetScan
SCAMP5	Q8TAC9		hsa-miR-331-3p	0.749227664726618	12	Very High	BCmicrO|BiTargeting|CoMeTa|ElMMo3|MirAncesTar|miRDB|MirMAP|MirTar|PITA|RepTar|RNAhybrid|TargetRank
IGF2BP1	Q9NZI8		hsa-miR-331-3p	0.749227664726618	9	Very High	BCmicrO|ElMMo3|MirAncesTar|miRDB|MirMAP|miRTar2GO|RepTar|TargetRank|TargetScan
OTUD7B	Q6GQQ9		hsa-miR-331-3p	0.749227664726618	13	Very High	BCmicrO|BiTargeting|CoMeTa|ElMMo3|MBStar|MirAncesTar|miRDB|MirMAP|miRTar2GO|Mirza-G|RepTar|RNA22|TargetRank
KLF12	Q9Y4X4		hsa-miR-331-3p	0.749227664726618	14	Very High	BCmicrO|BiTargeting|CoMeTa|ElMMo3|MBStar|MirAncesTar|miRDB|MirMAP|MirSNP|MirTar|Mirza-G|RepTar|TargetRank|TargetSpy
SPOP	O43791		hsa-miR-331-3p	0.749227664726618	12	Very High	BCmicrO|CoMeTa|ElMMo3|MirAncesTar|miRDB|MirMAP|MirTar|Mirza-G|RepTar|RNAhybrid|TargetRank|TargetSpy
TTYH3	Q9C0H2		hsa-miR-331-3p	0.749227664726618	13	Very High	BCmicrO|BiTargeting|DIANA|ElMMo3|MirAncesTar|miRDB|MirMAP|MirSNP|MirTar|miRTar2GO|RepTar|RNAhybrid|TargetRank
DPF1	Q92782		hsa-miR-331-3p	0.749227664726618	12	Very High	BCmicrO|BiTargeting|CoMeTa|ElMMo3|MAMI|MirAncesTar|mirbase|miRDB|MirMAP|RepTar|RNAhybrid|TargetRank
WSCD1	Q658N2		hsa-miR-331-3p	0.749227664726618	13	Very High	BCmicrO|BiTargeting|ElMMo3|MirAncesTar|miRDB|MirMAP|MirSNP|Mirza-G|PITA|RepTar|RNAhybrid|TargetRank|TargetScan
DNAJB1	P25685		hsa-miR-331-3p	0.749227664726618	10	Very High	BCmicrO|CoMeTa|ElMMo3|MirAncesTar|MirMAP|miRTar2GO|PITA|RepTar|RNAhybrid|TargetScan
ZNF395	Q9H8N7		hsa-miR-331-3p	0.749227664726618	13	Very High	BCmicrO|CoMeTa|ElMMo3|MirAncesTar|miRDB|MirMAP|MirSNP|MirTar|Mirza-G|RepTar|RNAhybrid|TargetRank|TargetSpy
TIMM13	Q9Y5L4		hsa-miR-331-3p	0.749227664726618	12	Very High	BCmicrO|CoMeTa|ElMMo3|MBStar|MirAncesTar|miRDB|MirMAP|miRTar2GO|PACCMIT|RepTar|RNAhybrid|TargetScan
RPS6KB1	P23443		hsa-miR-331-3p	0.749227664726618	15	Very High	BCmicrO|BiTargeting|CoMeTa|Cupid|DIANA|ElMMo3|MBStar|MirAncesTar|miRDB|MirMAP|Mirza-G|PITA|RepTar|RNAhybrid|TargetRank
POU2F2	P09086		hsa-miR-331-3p	0.749227664726618	14	Very High	BCmicrO|BiTargeting|CoMeTa|DIANA|ElMMo3|MirAncesTar|mirbase|miRDB|MirMAP|MirTar|PITA|RepTar|RNAhybrid|TargetRank
NFAM1	Q8NET5		hsa-miR-331-3p	0.749227664726618	13	Very High	BCmicrO|ElMMo3|MBStar|MirAncesTar|miRDB|MirMAP|MirTar|Mirza-G|MultiMiTar|PITA|RepTar|RNAhybrid|TargetRank
RPP14	O95059		hsa-miR-331-3p	0.749227664726618	8	Very High	BCmicrO|CoMeTa|MBStar|MirAncesTar|MirMAP|RepTar|TargetRank|TargetScan
ANGEL1	Q9UNK9		hsa-miR-331-3p	0.749227664726618	14	Very High	BCmicrO|BiTargeting|CoMeTa|ElMMo3|MirAncesTar|miRDB|MirMAP|MirSNP|miRTar2GO|Mirza-G|PITA|RepTar|RNAhybrid|TargetRank
MSL1	Q68DK7		hsa-miR-331-3p	0.749227664726618	14	Very High	BCmicrO|BiTargeting|CoMeTa|ElMMo3|MirAncesTar|miRDB|MirMAP|miRTar2GO|Mirza-G|PITA|RepTar|RNAhybrid|TargetRank|TargetSpy
ING4	Q9UNL4		hsa-miR-331-3p	0.749227664726618	12	Very High	BCmicrO|CoMeTa|ElMMo3|MBStar|MirAncesTar|mirbase|miRDB|MirMAP|miRTar2GO|RepTar|RNAhybrid|TargetRank
EIF4A1	P60842		hsa-miR-331-3p	0.749227664726618	13	Very High	BCmicrO|BiTargeting|CoMeTa|ElMMo3|MirAncesTar|mirbase|miRDB|MirMAP|miRTar2GO|Mirza-G|RepTar|RNAhybrid|TargetRank
WIZ	O95785		hsa-miR-331-3p	0.749227664726618	12	Very High	BCmicrO|BiTargeting|ElMMo3|MBStar|MirAncesTar|MirMAP|miRTar2GO|PITA|RepTar|RNAhybrid|TargetRank|TargetScan
ZFYVE27	Q5T4F4		hsa-miR-331-3p	0.749227664726618	10	Very High	BCmicrO|BiTargeting|ElMMo3|MAMI|MirAncesTar|miRDB|MirMAP|miRTar2GO|RepTar|RNAhybrid
FGF11	Q92914		hsa-miR-331-3p	0.749227664726618	11	Very High	BCmicrO|BiTargeting|ElMMo3|MirAncesTar|miRDB|MirMAP|PITA|RepTar|RNAhybrid|TargetRank|TargetScan
PCBP4	P57723		hsa-miR-331-3p	0.749227664726618	12	Very High	BCmicrO|BiTargeting|CoMeTa|ElMMo3|MAMI|MirAncesTar|mirbase|miRDB|MirMAP|RepTar|RNAhybrid|TargetRank
ALX4	Q9H161		hsa-miR-331-3p	0.749227664726618	11	Very High	BCmicrO|BiTargeting|CoMeTa|DIANA|ElMMo3|MirAncesTar|miRDB|MirMAP|PACCMIT|RepTar|TargetScan
TOMM40	O96008		hsa-miR-331-3p	0.749227664726618	10	Very High	BCmicrO|BiTargeting|CoMeTa|ElMMo3|MirAncesTar|miRDB|MirMAP|RepTar|RNAhybrid|TargetScan
ATP5D	P30049		hsa-miR-331-3p	0.749227664726618	9	Very High	BCmicrO|ElMMo3|MAMI|MirAncesTar|mirbase|miRDB|MirMAP|RepTar|RNAhybrid
GDE1	Q9NZC3		hsa-miR-331-3p	0.749227664726618	13	Very High	BCmicrO|CoMeTa|DIANA|ElMMo3|MirAncesTar|miRDB|MirMAP|miRTar2GO|Mirza-G|PACCMIT|RepTar|RNAhybrid|TargetSpy
GAS7	O60861		hsa-miR-331-3p	0.749227664726618	14	Very High	BCmicrO|DIANA|ElMMo3|MBStar|MirAncesTar|miRDB|MirMAP|MirSNP|MirTar|Mirza-G|PITA|RepTar|RNAhybrid|TargetRank
FAM126A	Q9BYI3		hsa-miR-331-3p	0.749227664726618	10	Very High	BCmicrO|ElMMo3|MirAncesTar|miRDB|MirMAP|Mirza-G|RNAhybrid|TargetRank|TargetScan|TargetSpy
UGGT1	Q9NYU2		hsa-miR-331-3p	0.749227664726618	12	Very High	BCmicrO|BiTargeting|ElMMo3|MirAncesTar|miRDB|MirMAP|miRTar2GO|Mirza-G|PACCMIT|RepTar|RNAhybrid|TargetScan
YOD1	Q5VVQ6		hsa-miR-331-3p	0.749227664726618	14	Very High	BCmicrO|BiTargeting|ElMMo3|MBStar|MirAncesTar|miRDB|MirMAP|miRTar2GO|Mirza-G|PITA|RepTar|RNA22|TargetRank|TargetSpy
RETREG3	Q86VR2		hsa-miR-331-3p	0.749227664726618	13	Very High	BCmicrO|BiTargeting|ElMMo3|MirAncesTar|miRDB|MirMAP|miRTar2GO|Mirza-G|PITA|RepTar|RNAhybrid|TargetRank|TargetSpy
KDM4B	O94953		hsa-miR-331-3p	0.749227664726618	12	Very High	BCmicrO|BiTargeting|CoMeTa|ElMMo3|MirAncesTar|miRDB|MirMAP|MirSNP|miRTar2GO|RepTar|RNAhybrid|TargetRank
SREBF2	Q12772		hsa-miR-331-3p	0.749227664726618	13	Very High	BCmicrO|BiTargeting|CoMeTa|ElMMo3|MirAncesTar|mirbase|miRDB|MirMAP|Mirza-G|PITA|RepTar|RNAhybrid|TargetRank
EXOC7	Q9UPT5		hsa-miR-331-3p	0.749227664726618	13	Very High	BCmicrO|BiTargeting|ElMMo3|MBStar|MirAncesTar|miRDB|MirMAP|MirSNP|PITA|RepTar|RNAhybrid|TargetRank|TargetScan
INPPL1	O15357		hsa-miR-331-3p	0.749227664726618	9	Very High	BCmicrO|BiTargeting|ElMMo3|MAMI|MirAncesTar|MirMAP|miRTar2GO|RepTar|RNAhybrid
GABBR2	O75899		hsa-miR-331-3p	0.749227664726618	12	Very High	BCmicrO|CoMeTa|DIANA|ElMMo3|MBStar|MirAncesTar|miRDB|MirMAP|miRTar2GO|RepTar|TargetRank|TargetSpy
DAGLA	Q9Y4D2		hsa-miR-331-3p	0.749227664726618	11	Very High	BCmicrO|BiTargeting|CoMeTa|ElMMo3|MirAncesTar|miRDB|MirMAP|MirSNP|MirTar|RepTar|TargetRank
ADCY1	Q08828		hsa-miR-331-3p	0.749227664726618	13	Very High	BCmicrO|BiTargeting|ElMMo3|MBStar|MirAncesTar|miRDB|MirMAP|miRTar2GO|MultiMiTar|PITA|RepTar|RNAhybrid|TargetRank
TBKBP1	A7MCY6		hsa-miR-331-3p	0.749227664726618	10	Very High	BCmicrO|CoMeTa|ElMMo3|MirAncesTar|miRDB|MirMAP|miRTar2GO|RepTar|RNAhybrid|TargetRank
KMT2D	O14686		hsa-miR-331-3p	0.749227664726618	10	Very High	BCmicrO|CoMeTa|ElMMo3|MirAncesTar|miRDB|MirMAP|miRTar2GO|RepTar|RNAhybrid|TargetScan
CASC3	O15234		hsa-miR-331-3p	0.749227664726618	10	Very High	BCmicrO|CoMeTa|ElMMo3|MirAncesTar|miRDB|MirMAP|miRTar2GO|RNAhybrid|TargetScan|TargetSpy
ZPR1	O75312		hsa-miR-331-3p	0.749227664726618	14	Very High	BCmicrO|CoMeTa|DIANA|ElMMo3|MBStar|MAMI|MirAncesTar|mirbase|miRDB|MirMAP|MirTar|Mirza-G|RepTar|RNAhybrid
ADAM19	Q9H013		hsa-miR-331-3p	0.749227664726618	13	Very High	BCmicrO|ElMMo3|MBStar|MirAncesTar|miRDB|MirMAP|miRTar2GO|Mirza-G|PITA|RepTar|RNAhybrid|TargetRank|TargetSpy
SYNGR1	O43759		hsa-miR-331-3p	0.749227664726618	12	Very High	BCmicrO|BiTargeting|CoMeTa|ElMMo3|MirAncesTar|miRDB|MirMAP|PACCMIT|PITA|RepTar|RNAhybrid|TargetRank
NSD2	O96028		hsa-miR-331-3p	0.749227664726618	14	Very High	BCmicrO|BiTargeting|DIANA|ElMMo3|MirAncesTar|mirbase|miRDB|MirMAP|miRTar2GO|PITA|RepTar|RNAhybrid|TargetRank|TargetSpy
PHF24	Q9UPV7		hsa-miR-331-3p	0.749227664726618	10	Very High	BCmicrO|BiTargeting|CoMeTa|ElMMo3|MirAncesTar|miRDB|MirMAP|MirSNP|RepTar|TargetScan
EARS2	Q5JPH6		hsa-miR-331-3p	0.749227664726618	12	Very High	BCmicrO|BiTargeting|ElMMo3|MirAncesTar|miRDB|MirMAP|miRTar2GO|Mirza-G|RepTar|RNAhybrid|TargetRank|TargetSpy
FBLN7	Q53RD9		hsa-miR-331-3p	0.749227664726618	12	Very High	BCmicrO|DIANA|ElMMo3|MBStar|MirAncesTar|miRDB|MirMAP|MirTar|Mirza-G|RepTar|RNAhybrid|TargetRank
PGF	P49763		hsa-miR-331-3p	0.749227664726618	12	Very High	BCmicrO|BiTargeting|CoMeTa|DIANA|ElMMo3|MirAncesTar|miRDB|MirMAP|Mirza-G|RepTar|RNAhybrid|TargetRank
C1orf109	Q9NX04		hsa-miR-331-3p	0.749227664726618	11	Very High	BCmicrO|CoMeTa|ElMMo3|MirAncesTar|miRDB|MirMAP|Mirza-G|PACCMIT|RNA22|RNAhybrid|TargetScan
SPSB1	Q96BD6		hsa-miR-331-3p	0.749227664726618	15	Very High	BCmicrO|BiTargeting|ElMMo3|MBStar|MirAncesTar|miRDB|MirMAP|MirSNP|MirTar|Mirza-G|PITA|RepTar|RNA22|RNAhybrid|TargetRank
BAK1	Q16611		hsa-miR-331-3p	0.749227664726618	11	Very High	BCmicrO|BiTargeting|CoMeTa|ElMMo3|MirAncesTar|miRDB|MirMAP|Mirza-G|RepTar|RNAhybrid|TargetScan
RS1	O15537		hsa-miR-331-3p	0.749227664726618	12	Very High	BCmicrO|BiTargeting|CoMeTa|DIANA|ElMMo3|MBStar|MirAncesTar|miRDB|MirMAP|Mirza-G|RepTar|TargetScan
MMP15	P51511		hsa-miR-331-3p	0.749227664726618	12	Very High	BCmicrO|BiTargeting|ElMMo3|MAMI|MirAncesTar|mirbase|miRDB|MirMAP|PITA|RepTar|RNAhybrid|TargetRank
FAM214B	Q7L5A3		hsa-miR-331-3p	0.749227664726618	13	Very High	BCmicrO|BiTargeting|CoMeTa|DIANA|ElMMo3|MirAncesTar|mirbase|miRDB|MirMAP|Mirza-G|RepTar|RNAhybrid|TargetRank
CEP57	Q86XR8		hsa-miR-331-3p	0.749227664726618	13	Very High	BCmicrO|ElMMo3|MirAncesTar|miRDB|MirMAP|MirSNP|miRTar2GO|Mirza-G|PITA|RepTar|RNAhybrid|TargetRank|TargetSpy
WAC	Q9BTA9		hsa-miR-331-3p	0.749227664726618	8	Very High	BCmicrO|CoMeTa|Cupid|MirAncesTar|MirMAP|Mirza-G|RNAhybrid|TargetScan
EPOP	A6NHQ4		hsa-miR-331-3p	0.749227664726618	11	Very High	BCmicrO|BiTargeting|ElMMo3|MirAncesTar|miRDB|MirMAP|MirSNP|Mirza-G|PITA|RNAhybrid|TargetScan
HEXA	P06865		hsa-miR-331-3p	0.749227664726618	10	Very High	BCmicrO|CoMeTa|ElMMo3|MirAncesTar|miRDB|MirMAP|miRTar2GO|RepTar|RNAhybrid|TargetScan
CADM3	Q8N126		hsa-miR-331-3p	0.749227664726618	11	Very High	BCmicrO|BiTargeting|DIANA|ElMMo3|MAMI|MirAncesTar|miRDB|MirMAP|Mirza-G|RNA22|RNAhybrid
RPS6KC1	Q96S38		hsa-miR-331-3p	0.749227664726618	11	Very High	BCmicrO|BiTargeting|ElMMo3|MAMI|MirAncesTar|miRDB|MirMAP|MirSNP|Mirza-G|RepTar|RNAhybrid
MAGEF1	Q9HAY2		hsa-miR-331-3p	0.749227664726618	13	Very High	BCmicrO|BiTargeting|DIANA|ElMMo3|MirAncesTar|miRDB|MirMAP|miRTar2GO|Mirza-G|PITA|RepTar|TargetRank|TargetSpy
CAT	P04040		hsa-miR-331-3p	0.749227664726618	14	Very High	BCmicrO|BiTargeting|CoMeTa|DIANA|ElMMo3|MBStar|MirAncesTar|miRDB|MirMAP|MirSNP|Mirza-G|PITA|RepTar|TargetRank
TCEANC2	Q96MN5		hsa-miR-331-3p	0.749227664726618	12	Very High	BCmicrO|ElMMo3|MirAncesTar|miRDB|MirMAP|Mirza-G|PACCMIT|PITA|RepTar|RNA22|RNAhybrid|TargetScan
ZNF721	Q8TF20		hsa-miR-331-3p	0.749227664726618	11	Very High	BCmicrO|ElMMo3|MirAncesTar|miRDB|MirMAP|MirTar|miRTar2GO|Mirza-G|RepTar|RNAhybrid|TargetRank
C1orf21	Q9H246		hsa-miR-331-3p	0.749227664726618	12	Very High	BCmicrO|BiTargeting|CoMeTa|ElMMo3|MirAncesTar|miRDB|MirMAP|miRTar2GO|Mirza-G|RepTar|RNA22|TargetRank
IP6K3	Q96PC2		hsa-miR-331-3p	0.749227664726618	14	Very High	BCmicrO|BiTargeting|DIANA|ElMMo3|MirAncesTar|miRDB|MirMAP|MirSNP|MirTar|Mirza-G|PITA|RepTar|RNAhybrid|TargetRank
FADS6	Q8N9I5		hsa-miR-331-3p	0.749227664726618	13	Very High	BCmicrO|BiTargeting|ElMMo3|MirAncesTar|mirbase|MirMAP|MirSNP|MirTar|Mirza-G|RepTar|RNAhybrid|TargetRank|TargetSpy
KCNA7	Q96RP8		hsa-miR-331-3p	0.749227664726618	11	Very High	BCmicrO|BiTargeting|ElMMo3|MirAncesTar|miRDB|MirMAP|MirTar|Mirza-G|RepTar|TargetRank|TargetSpy
DCLRE1B	Q9H816		hsa-miR-331-3p	0.749227664726618	13	Very High	BCmicrO|BiTargeting|CoMeTa|ElMMo3|MBStar|MirAncesTar|miRDB|MirMAP|MirTar|Mirza-G|RepTar|RNAhybrid|TargetRank
FBRS	Q9HAH7		hsa-miR-331-3p	0.749227664726618	14	Very High	BCmicrO|BiTargeting|CoMeTa|DIANA|ElMMo3|MirAncesTar|mirbase|miRDB|MirMAP|MirSNP|miRTar2GO|PITA|RepTar|RNAhybrid
LDB3	O75112		hsa-miR-331-3p	0.749227664726618	12	Very High	BCmicrO|BiTargeting|CoMeTa|ElMMo3|MirAncesTar|miRDB|MirMAP|MirTar|Mirza-G|RepTar|RNAhybrid|TargetRank
TARDBP	Q13148		hsa-miR-331-3p	0.749227664726618	14	Very High	BCmicrO|BiTargeting|CoMeTa|Cupid|ElMMo3|MBStar|MirAncesTar|miRDB|miRTar2GO|Mirza-G|PITA|RepTar|RNA22|RNAhybrid
GTF2I	P78347		hsa-miR-331-3p	0.749227664726618	8	Very High	BCmicrO|BiTargeting|CoMeTa|ElMMo3|MAMI|MirAncesTar|MirMAP|RNAhybrid
LONRF2	Q1L5Z9		hsa-miR-331-3p	0.749227664726618	13	Very High	BCmicrO|BiTargeting|ElMMo3|MBStar|MirAncesTar|miRDB|MirMAP|miRTar2GO|PITA|RepTar|RNAhybrid|TargetRank|TargetSpy
TNKS	O95271		hsa-miR-331-3p	0.749227664726618	14	Very High	BCmicrO|BiTargeting|DIANA|ElMMo3|MBStar|MirAncesTar|miRDB|MirMAP|MirSNP|miRTar2GO|RepTar|RNAhybrid|TargetRank|TargetSpy
MS4A14	Q96JA4		hsa-miR-331-3p	0.749227664726618	14	Very High	BCmicrO|BiTargeting|ElMMo3|MBStar|MirAncesTar|miRDB|MirMAP|MirTar|Mirza-G|PITA|RepTar|RNAhybrid|TargetRank|TargetSpy
NKIRAS2	Q9NYR9		hsa-miR-331-3p	0.749227664726618	11	Very High	BCmicrO|BiTargeting|CoMeTa|ElMMo3|MirAncesTar|miRDB|MirMAP|PACCMIT|RepTar|RNAhybrid|TargetScan
APBA1	Q02410		hsa-miR-331-3p	0.749227664726618	14	Very High	BCmicrO|BiTargeting|ElMMo3|MBStar|MAMI|MirAncesTar|mirbase|miRDB|MirMAP|MirSNP|MirTar|Mirza-G|RepTar|TargetSpy
ECE2	O60344		hsa-miR-331-3p	0.749227664726618	12	Very High	BCmicrO|BiTargeting|ElMMo3|MirAncesTar|mirbase|MirMAP|miRTar2GO|Mirza-G|PITA|RepTar|RNAhybrid|TargetScan
OTUB2	Q96DC9		hsa-miR-331-3p	0.749227664726618	12	Very High	BCmicrO|BiTargeting|ElMMo3|MirAncesTar|miRDB|MirMAP|MirSNP|MirTar|Mirza-G|RepTar|RNAhybrid|TargetRank
CNR1	P21554		hsa-miR-331-3p	0.749227664726618	12	Very High	BCmicrO|CoMeTa|ElMMo3|MBStar|MirAncesTar|miRDB|MirMAP|Mirza-G|PACCMIT|RepTar|RNAhybrid|TargetSpy
ERBB2	P04626		hsa-miR-331-3p	0.749227664726618	13	Very High	BCmicrO|BiTargeting|ElMMo3|MBStar|MirAncesTar|mirbase|miRDB|MirMAP|MirTar|Mirza-G|RepTar|RNAhybrid|TargetRank
COL26A1	Q96A83		hsa-miR-331-3p	0.749227664726618	12	Very High	BCmicrO|BiTargeting|ElMMo3|MirAncesTar|mirbase|miRDB|MirMAP|MirSNP|MirTar|Mirza-G|RepTar|TargetRank
POM121	Q96HA1		hsa-miR-331-3p	0.749227664726618	10	Very High	BCmicrO|BiTargeting|CoMeTa|ElMMo3|MBStar|MirAncesTar|MirMAP|PITA|RepTar|TargetRank
MAP3K14	Q99558		hsa-miR-331-3p	0.749227664726618	11	Very High	BCmicrO|BiTargeting|CoMeTa|ElMMo3|MirAncesTar|miRDB|miRTar2GO|Mirza-G|RepTar|RNAhybrid|TargetRank
OAZ2	O95190		hsa-miR-331-3p	0.749227664726618	13	Very High	BCmicrO|BiTargeting|CoMeTa|ElMMo3|MBStar|MirAncesTar|miRDB|MirMAP|miRTar2GO|Mirza-G|PITA|RepTar|RNAhybrid
NECTIN1	Q15223		hsa-miR-331-3p	0.749227664726618	9	Very High	BCmicrO|CoMeTa|ElMMo3|MirAncesTar|miRDB|MirMAP|PITA|RepTar|TargetRank
FBXW8	Q8N3Y1		hsa-miR-331-3p	0.749227664726618	13	Very High	BCmicrO|BiTargeting|ElMMo3|MBStar|MirAncesTar|miRDB|MirMAP|MirTar|PITA|RepTar|RNAhybrid|TargetRank|TargetSpy
RANBP17	Q9H2T7		hsa-miR-331-3p	0.749227664726618	13	Very High	BCmicrO|BiTargeting|CoMeTa|ElMMo3|MirAncesTar|miRDB|MirMAP|MirTar|Mirza-G|PITA|RepTar|RNAhybrid|TargetRank
RBFOX2	O43251		hsa-miR-331-3p	0.749227664726618	14	Very High	BCmicrO|BiTargeting|DIANA|ElMMo3|MBStar|MirAncesTar|miRDB|MirMAP|miRTar2GO|Mirza-G|PITA|RepTar|RNAhybrid|TargetRank
PIM1	P11309		hsa-miR-331-3p	0.749227664726618	13	Very High	BCmicrO|BiTargeting|CoMeTa|DIANA|ElMMo3|MBStar|MirAncesTar|miRDB|MirMAP|miRTar2GO|Mirza-G|RepTar|RNAhybrid
SYN2	Q92777		hsa-miR-331-3p	0.749227664726618	14	Very High	BCmicrO|BiTargeting|CoMeTa|ElMMo3|MBStar|MirAncesTar|miRDB|MirSNP|Mirza-G|PITA|RepTar|RNAhybrid|TargetRank|TargetSpy
CNOT2	Q9NZN8		hsa-miR-331-3p	0.749227664726618	10	Very High	BCmicrO|CoMeTa|MBStar|MirAncesTar|MirMAP|miRTar2GO|Mirza-G|PITA|RNAhybrid|TargetScan
EDEM1	Q92611		hsa-miR-331-3p	0.749227664726618	14	Very High	BCmicrO|BiTargeting|ElMMo3|MBStar|MirAncesTar|miRDB|MirMAP|MirSNP|miRTar2GO|Mirza-G|PITA|RepTar|RNAhybrid|TargetRank
NAV1	Q8NEY1		hsa-miR-331-3p	0.749227664726618	13	Very High	BCmicrO|BiTargeting|CoMeTa|DIANA|ElMMo3|MirAncesTar|miRDB|MirMAP|Mirza-G|PACCMIT|PITA|RepTar|RNA22
ELMSAN1	Q6PJG2		hsa-miR-331-3p	0.749227664726618	11	Very High	BCmicrO|BiTargeting|CoMeTa|ElMMo3|MirAncesTar|miRDB|MirMAP|PACCMIT|RepTar|RNAhybrid|TargetScan
CTIF	O43310		hsa-miR-331-3p	0.749227664726618	12	Very High	BCmicrO|BiTargeting|CoMeTa|ElMMo3|MBStar|MirAncesTar|miRDB|MirMAP|PACCMIT|PITA|RepTar|TargetRank
TMPRSS2	O15393		hsa-miR-331-3p	0.749227664726618	12	Very High	BCmicrO|BiTargeting|CoMeTa|ElMMo3|MBStar|MirAncesTar|MirMAP|MirSNP|Mirza-G|RepTar|RNAhybrid|TargetRank
ACTR1A	P61163		hsa-miR-331-3p	0.749227664726618	10	Very High	BCmicrO|CoMeTa|ElMMo3|MirAncesTar|miRDB|MirMAP|miRTar2GO|Mirza-G|RNAhybrid|TargetRank
CHIC1	Q5VXU3		hsa-miR-331-3p	0.749227664726618	8	Very High	BCmicrO|Cupid|MBStar|MirAncesTar|MirMAP|miRTar2GO|RNAhybrid|TargetScan
SYNGAP1	Q96PV0		hsa-miR-331-3p	0.749227664726618	12	Very High	BCmicrO|BiTargeting|DIANA|ElMMo3|MBStar|MirAncesTar|miRDB|MirMAP|miRTar2GO|RepTar|RNAhybrid|TargetScan
CHTF8	P0CG12		hsa-miR-331-3p	0.749227664726618	12	Very High	BCmicrO|DIANA|ElMMo3|MBStar|MirAncesTar|miRDB|MirMAP|MirTar|PACCMIT|RepTar|RNAhybrid|TargetRank
JUP	P14923		hsa-miR-331-3p	0.749227664726618	11	Very High	BCmicrO|BiTargeting|CoMeTa|ElMMo3|MirAncesTar|mirbase|miRDB|MirMAP|RepTar|RNAhybrid|TargetRank
BMP1	P13497		hsa-miR-331-3p	0.749227664726618	10	Very High	BCmicrO|CoMeTa|DIANA|ElMMo3|MirAncesTar|MirMAP|miRTar2GO|PACCMIT|PITA|RNAhybrid
GRIK3	Q13003		hsa-miR-331-3p	0.749227664726618	11	Very High	BCmicrO|BiTargeting|CoMeTa|ElMMo3|MirAncesTar|miRDB|MirMAP|Mirza-G|PITA|RNA22|TargetScan
SDC1	P18827		hsa-miR-331-3p	0.749227664726618	14	Very High	BCmicrO|BiTargeting|DIANA|ElMMo3|MBStar|MirAncesTar|miRDB|MirMAP|MirSNP|miRTar2GO|Mirza-G|RepTar|RNAhybrid|TargetRank
MAT1A	Q00266		hsa-miR-331-3p	0.749227664726618	10	Very High	BCmicrO|CoMeTa|ElMMo3|MirAncesTar|miRDB|MirMAP|PACCMIT|RepTar|RNAhybrid|TargetRank
IKZF4	Q9H2S9		hsa-miR-331-3p	0.749227664726618	14	Very High	BCmicrO|BiTargeting|CoMeTa|DIANA|ElMMo3|MirAncesTar|miRDB|MirMAP|Mirza-G|PACCMIT|PITA|RepTar|RNAhybrid|TargetSpy
TNRC6B	Q9UPQ9		hsa-miR-331-3p	0.749227664726618	13	Very High	BCmicrO|BiTargeting|CoMeTa|ElMMo3|MBStar|MirAncesTar|miRDB|MirMAP|miRTar2GO|PITA|RepTar|RNAhybrid|TargetSpy
MOB3A	Q96BX8		hsa-miR-331-3p	0.749227664726618	10	Very High	BCmicrO|BiTargeting|ElMMo3|MAMI|MirAncesTar|miRDB|MirMAP|RepTar|RNAhybrid|TargetSpy
EPHB4	P54760		hsa-miR-331-3p	0.749227664726618	12	Very High	BCmicrO|BiTargeting|CoMeTa|DIANA|ElMMo3|MirAncesTar|mirbase|miRDB|MirMAP|miRTar2GO|RepTar|RNAhybrid
HOXA3	O43365		hsa-miR-331-3p	0.749227664726618	12	Very High	BCmicrO|CoMeTa|ElMMo3|MBStar|MirAncesTar|miRDB|MirMAP|miRTar2GO|Mirza-G|PACCMIT|RepTar|RNAhybrid
PASD1	Q8IV76		hsa-miR-331-3p	0.749227664726618	8	Very High	BCmicrO|DIANA|ElMMo3|MirAncesTar|miRDB|MirMAP|RepTar|TargetScan
DHCR24	Q15392		hsa-miR-331-3p	0.749227664726618	13	Very High	BCmicrO|BiTargeting|ElMMo3|MirAncesTar|miRDB|MirMAP|miRTar2GO|PITA|RepTar|RNA22|RNAhybrid|TargetRank|TargetSpy
GABBR1	Q9UBS5		hsa-miR-331-3p	0.749227664726618	9	Very High	BCmicrO|BiTargeting|MAMI|MirAncesTar|MirMAP|PACCMIT|PITA|RepTar|RNAhybrid
RGS6	P49758		hsa-miR-331-3p	0.749227664726618	11	Very High	BCmicrO|BiTargeting|CoMeTa|ElMMo3|MBStar|MirAncesTar|miRDB|MirMAP|MirTar|RepTar|RNAhybrid
CYLD	Q9NQC7		hsa-miR-331-3p	0.749227664726618	14	Very High	BCmicrO|BiTargeting|ElMMo3|MBStar|MirAncesTar|miRDB|MirMAP|MirTar|Mirza-G|PITA|RepTar|RNAhybrid|TargetRank|TargetSpy
PHC3	Q8NDX5		hsa-miR-331-3p	0.749227664726618	14	Very High	BCmicrO|BiTargeting|CoMeTa|ElMMo3|MirAncesTar|miRDB|MirMAP|MirSNP|Mirza-G|PACCMIT|PITA|RepTar|RNAhybrid|TargetSpy
NR2E3	Q9Y5X4		hsa-miR-331-3p	0.749227664726618	9	Very High	BCmicrO|ElMMo3|MAMI|MirAncesTar|miRDB|MirSNP|Mirza-G|RepTar|RNAhybrid
PTGER3	P43115		hsa-miR-331-3p	0.749227664726618	13	Very High	BCmicrO|BiTargeting|CoMeTa|DIANA|ElMMo3|MirAncesTar|miRDB|MirMAP|PITA|RepTar|RNA22|RNAhybrid|TargetRank
F10	P00742		hsa-miR-331-3p	0.749227664726618	8	Very High	BCmicrO|BiTargeting|CoMeTa|mirbase|MirMAP|PACCMIT|RNAhybrid|TargetScan
JADE2	Q9NQC1		hsa-miR-331-3p	0.749227664726618	11	Very High	BCmicrO|CoMeTa|ElMMo3|MirAncesTar|miRDB|MirMAP|MirTar|PITA|RepTar|RNAhybrid|TargetRank
TTC9	Q92623		hsa-miR-331-3p	0.749227664726618	12	Very High	BCmicrO|CoMeTa|DIANA|ElMMo3|MirAncesTar|miRDB|MirMAP|MirSNP|Mirza-G|PITA|RepTar|TargetRank
SEMA4G	Q9NTN9		hsa-miR-331-3p	0.749227664726618	11	Very High	BCmicrO|BiTargeting|CoMeTa|DIANA|ElMMo3|MirAncesTar|miRDB|MirMAP|MirSNP|RNAhybrid|TargetScan
CRTC1	Q6UUV9		hsa-miR-331-3p	0.749227664726618	13	Very High	BCmicrO|BiTargeting|ElMMo3|MBStar|MirAncesTar|mirbase|miRDB|MirMAP|MirTar|Mirza-G|RepTar|RNAhybrid|TargetRank
GAREM2	Q75VX8		hsa-miR-331-3p	0.749227664726618	9	Very High	BiTargeting|DIANA|ElMMo3|MirAncesTar|mirbase|miRDB|MirMAP|RNAhybrid|TargetScan
BRD4	O60885		hsa-miR-331-3p	0.749227664726618	12	Very High	BCmicrO|CoMeTa|DIANA|ElMMo3|MBStar|MAMI|MirAncesTar|mirbase|MirMAP|Mirza-G|RepTar|RNAhybrid
CX3CL1	P78423		hsa-miR-331-3p	0.749227664726618	9	Very High	BCmicrO|BiTargeting|ElMMo3|MAMI|MirAncesTar|MirMAP|PITA|RepTar|RNAhybrid
EGR3	Q06889		hsa-miR-331-3p	0.749227664726618	12	Very High	BCmicrO|BiTargeting|CoMeTa|ElMMo3|MirAncesTar|miRDB|MirMAP|Mirza-G|PACCMIT|RepTar|RNAhybrid|TargetRank
OTUD4	Q01804		hsa-miR-331-3p	0.749227664726618	13	Very High	BCmicrO|BiTargeting|ElMMo3|MBStar|MirAncesTar|miRDB|MirMAP|miRTar2GO|Mirza-G|PITA|RepTar|RNAhybrid|TargetRank
SLC7A1	P30825		hsa-miR-331-3p	0.749227664726618	11	Very High	BCmicrO|ElMMo3|MBStar|MirAncesTar|miRDB|MirMAP|miRTar2GO|Mirza-G|PITA|RepTar|TargetRank
SLC6A1	P30531		hsa-miR-331-3p	0.749227664726618	12	Very High	BCmicrO|CoMeTa|DIANA|ElMMo3|MBStar|MirAncesTar|miRDB|MirMAP|MirTar|Mirza-G|PITA|RepTar
PRKCA	P17252		hsa-miR-331-3p	0.749227664726618	12	Very High	BCmicrO|BiTargeting|ElMMo3|MBStar|MirAncesTar|miRDB|MirMAP|MirSNP|MirTar|miRTar2GO|RepTar|RNAhybrid
ANKRD52	Q8NB46		hsa-miR-331-3p	0.749227664726618	10	Very High	BCmicrO|ElMMo3|MBStar|MirAncesTar|miRDB|MirMAP|miRTar2GO|PITA|RepTar|TargetScan
STUB1	Q9UNE7		hsa-miR-331-3p	0.749227664726618	11	Very High	BCmicrO|BiTargeting|CoMeTa|ElMMo3|MirAncesTar|mirbase|miRDB|MirMAP|RepTar|RNAhybrid|TargetRank
LBH	Q53QV2		hsa-miR-331-3p	0.749227664726618	14	Very High	BCmicrO|CoMeTa|ElMMo3|MBStar|MirAncesTar|miRDB|MirMAP|MirSNP|MirTar|Mirza-G|PITA|RepTar|RNAhybrid|TargetSpy
LBH	Q53QV2		hsa-miR-331-3p	0.749227664726618	14	Very High	BCmicrO|CoMeTa|ElMMo3|MBStar|MirAncesTar|miRDB|MirMAP|MirSNP|MirTar|Mirza-G|PITA|RepTar|RNAhybrid|TargetSpy
