# Supplementary material for: miR-331-3p is involved in glucocorticoid resistance reversion by rapamycin through suppression of the MAPK signaling pathway
Source: Cancer Chemother Pharmacol. 2020 Aug 10;86(3):361–74. doi: 10.1007/s00280-020-04122-z (PMC7479018; doi:10.1007/s00280-020-04122-z)
Supplement: Supplementary file 6 — Supplementary Online Resource Table 5 (XLSX 790 kb) [file 280_2020_4122_MOESM6_ESM.xlsx]

## Sheet: Sheet1
miRNAs	Probe	PRED p.value.b.t	PRED stat. b.t			miRNAs	Probe	PRED p.value.b.t	PRED stat. b.t
hsa-miR-222-3p	11023	0.00598386	2.77977			hsa-miR-138-5p	13140	0.609288	0.511935
hsa-miR-339-5p	42739	0.0081585	-2.67341			hsa-miR-149-5p	42810	0.0375706	-2.0941
hsa-miR-221-3p	11022	0.0162918	2.42378			hsa-miR-152-3p	17676	0.589049	0.54113
hsa-miR-331-3p	42887	0.0399184	-2.06873			hsa-miR-19a-3p	10997	0.236559	-1.18736
hsa-miR-148b-3p	19585	0.0568532	-1.91604			hsa-miR-331-5p	17866	0.28399	-1.07442
hsa-miR-15b-5p	17280	0.104478	-1.63129			hsa-miR-199a-3p	#N/A	#N/A	#N/A
hsa-miR-146b-5p	10306	0.109306	1.60883			hsa-miR-27b-3p	13175	#N/A	#N/A
hsa-miR-130a-3p	10138	0.114745	-1.58445			hsa-miR-367-3p	14280	0.473225	-0.718666
hsa-miR-107	10923	0.157266	-1.4199			hsa-miR-330-5p	42875	#N/A	#N/A
hsa-miR-223-3p	11024	0.172599	1.36903			hsa-miR-302c-3p	11044	0.692316	-0.396314
hsa-miR-185-5p	42902	0.178638	-1.34992			hsa-miR-346	42759	#N/A	#N/A
hsa-miR-532-5p	17624	0.191593	1.31052			hsa-miR-483-5p	42654	0.572872	0.5648
hsa-miR-146a-5p	10952	0.192128	1.30894			hsa-miR-15a-5p	27720	0.0291964	-2.19738
hsa-miR-424-5p	42965	0.193899	1.30372			hsa-miR-194-5p	10988	0.671239	-0.425104
hsa-miR-92a-3p	42728	0.223354	-1.22163
hsa-miR-29b-3p	11040	0.243439	-1.17005
hsa-miR-505-3p	42669	0.295663	-1.04865			Close Family members
hsa-miR-342-3p	32884	0.338797	0.958949			hsa-miR-330-5p	11063	0.0783066	-1.7701
hsa-miR-130b-3p	10936	0.40975	-0.826149			hsa-miR-27b-5p	42823	0.0402874	2.06486
hsa-miR-135b-3p	42615	0.457328	0.744768
hsa-miR-141-3p	10946	0.464415	-0.733069
hsa-miR-423-5p	27565	0.483599	-0.701896
hsa-miR-125a-5p	10928	0.509805	-0.660382
hsa-miR-197-3p	42783	0.53407	-0.622936
hsa-miR-548a-3p	17535	0.567938	-0.572083
hsa-miR-422a	11104	0.668203	-0.42928
hsa-miR-25-3p	42682	0.717275	-0.36264
hsa-miR-101-3p	31026	0.744526	0.326337
hsa-miR-21-5p	5740	0.80984	-0.240966
hsa-miR-148a-3p	10955	0.83744	0.205449
hsa-miR-182-5p	10975	0.900957	-0.124618
hsa-miR-532-3p	42732	0.993642	0.0079796
hsa-miR-542-5p	42811	0.998024	0.00247992
hsa-miR-328-3p	42675	#N/A	#N/A
hsa-miR-625-5p	17573	#N/A	#N/A
hsa-let-7e-5p	42459	#N/A	#N/A
hsa-let-7d-5p	17750	#N/A	#N/A
hsa-miR-590-5p	31809	#N/A	#N/A
hsa-miR-28-3p	17940	#N/A	#N/A
hsa-miR-519a-3p	42561	#N/A	#N/A
hsa-miR-518f-3p	42857	#N/A	#N/A
